# Supplementary material for: Characterization of a high-resolution breath acetone meter for ketosis monitoring
Source: PeerJ. 2020 Sep 24;8:e9969. doi: 10.7717/peerj.9969 (PMC7520093; doi:10.7717/peerj.9969)
Supplement: Supplemental Information S6 [file peerj-08-9969-s006.txt]

# UserID timestamp Blood (mM) Breath (ACEs) Breath (ppm)
1332 3654313380 0.4 10 7.08
1332 3654344040 0.4 3 1.48
1332 3654355500 1.2 5 3.08
1332 3654369600 0.7 5 3.08
1332 3654403980 0.6 5 3.08
1332 3654419580 0.4 4 2.19
1332 3654433140 0.6 5 3.08
1332 3654443880 0.7 4 2.19
1332 3654452520 0.7 5 3.08
1332 3654486900 0.4 11 7.58
1332 3654504300 0.6 5 3.08
1332 3654538800 1.7 10 7.08
1332 3654572940 0.4 14 10.28
1332 3654590700 0.8 4 2.19
1332 3654599400 0.4 5 3.08
1332 3654614640 0.9 6 4.14
1332 3654626940 1.6 9 6.81
1332 3654659700 0.7 20 16.83
1332 3654676500 0.8 5 3.08
1332 3654686100 0.6 5 3.08
1332 3654699840 0.8 3 1.48
1332 3654711300 0.9 4 2.19
1332 3654747600 0.5 5 3.08
1332 3654766860 0.7 5 3.08
1332 3654772200 0.6 4 2.19
1332 3654784260 0.6 5 3.08
1332 3654796020 0.6 3 1.48
1332 3654837900 0.6 4 2.19
1332 3654852300 0.3 4 2.19
1332 3654857400 0.8 3 1.48
1332 3654873900 0.8 3 1.48
1332 3654881340 0.4 3 1.48
1332 3654919200 0.4 6 4.14
1332 3654938880 0.3 3 1.48
1332 3654946200 0.3 3 1.48
1332 3654957900 0.8 4 2.19
1332 3654969300 0.7 5 3.08
1332 3655002120 0.7 6 4.14
1332 3655022400 1.0 4 2.19
1332 3655032900 0.4 4 2.19
1332 3655047840 0.9 4 2.19
1332 3655056600 0.7 3 1.48
1332 3655091700 0.4 5 3.08
1332 3655107000 0.4 4 2.19
1332 3655109880 0.6 4 2.19
1332 3655133820 0.6 4 2.19
1332 3655141680 1.1 5 3.08
1332 3655175400 0.6 8 6.53
1332 3655195860 0.7 5 3.08
1332 3655204500 0.4 5 3.08
1332 3655218000 0.9 2 0.93
1332 3655229400 1.3 4 2.19
1332 3655264020 0.8 9 6.81
1332 3655282560 0.9 5 3.08
1332 3655293900 0.5 5 3.08
1332 3655304880 0.6 0 0.00
1332 3655316160 0.6 4 2.19
1332 3655368240 0.7 4 2.19
1332 3655377300 0.2 4 2.19
1332 3655388580 0.8 2 0.93
1332 3655401900 0.9 4 2.19
1332 3655439220 0.6 6 4.14
1332 3655452180 0.4 4 2.19
1332 3655476540 0.8 5 3.08
1332 3655486800 1.3 4 2.19
1332 3655526520 0.7 12 8.43
1332 3655545900 0.6 8 6.53
1332 3655551420 0.6 4 2.19
1332 3655576440 0.7 6 4.14
1397 3654306000 0.3 4 2.19
1397 3654333900 1.4 10 7.08
1397 3654349980 1.1 18 14.48
1397 3654363600 0.2 16 12.29
1397 3654400500 0.5 14 10.28
1397 3654420300 0.4 5 3.08
1397 3654428400 0.2 4 2.19
1397 3654456120 0.2 4 2.19
1397 3654478500 0.6 6 4.14
1397 3654492600 0.8 8 6.53
1397 3654525420 0.4 8 6.53
1397 3654534660 0.3 6 4.14
1397 3654564600 0.4 13 9.33
1397 3654588000 1.8 18 14.48
1397 3654604800 0.4 10 7.08
1397 3654624600 0.3 10 7.08
1397 3654651000 0.3 6 4.14
1397 3654667980 0.3 5 3.08
1397 3654691200 0.5 6 4.14
1397 3654711000 0.2 5 3.08
1397 3654736800 0.3 6 4.14
1397 3654759600 0.7 6 4.14
1397 3654769800 0.3 6 4.14
1397 3654790800 0.7 5 3.08
1397 3654804300 0.4 6 4.14
1397 3654919800 0.1 3 1.48
1397 3654930000 0.4 4 2.19
1397 3654938700 0.4 4 2.19
1397 3654955860 0.3 4 2.19
1397 3655014300 0.1 3 1.48
1397 3655031100 0.5 5 3.08
1397 3655041300 0.3 5 3.08
1397 3655052700 0.5 5 3.08
1397 3655086000 0.2 11 7.58
1397 3655104300 0.5 5 3.08
1397 3655118100 0.4 5 3.08
1397 3655137600 0.3 8 6.53
1397 3655170000 0.6 9 6.81
1397 3655184400 0.7 12 8.43
1397 3655211700 0.4 21 18.08
1397 3655218720 0.2 15 11.27
1397 3655231800 0.8 6 4.14
1397 3655257600 0.3 17 13.37
1397 3655274700 0.8 9 6.81
1397 3655308600 0.8 10 7.08
1397 3655313400 0.6 8 6.53
1397 3655341600 0.3 5 3.08
1397 3655371000 0.4 5 3.08
1397 3655379100 0.3 4 2.19
1397 3655390200 0.9 11 7.58
1397 3655428000 0.1 5 3.08
1397 3655435800 0.3 4 2.19
1397 3655445400 0.7 4 2.19
1397 3655455600 0.4 5 3.08
1397 3655466100 0.6 4 2.19
1397 3655524600 0.3 4 2.19
1397 3655540800 0.9 5 3.08
1397 3655552800 0.2 6 4.14
1397 3655581600 0.2 5 3.08
1397 3655618800 0.3 5 3.08
1397 3655641000 1.0 7 5.39
1397 3655656600 0.5 10 7.08
1477 3654576000 0.1 1 0.44
1477 3654589200 0.2 1 0.44
1477 3654601500 0.2 2 0.93
1477 3654610200 0.2 2 0.93
1477 3654624900 0.4 3 1.48
1477 3654660660 0.1 5 3.08
1477 3654676680 0.6 3 1.48
1477 3654686040 0.3 5 3.08
1477 3654696300 0.3 4 2.19
1477 3654711840 0.2 4 2.19
1477 3654746100 0.6 6 4.14
1477 3654760260 0.5 5 3.08
1477 3654783000 0.5 4 2.19
1477 3654792900 1.1 5 3.08
1477 3654803100 0.7 5 3.08
1477 3654836100 1.2 13 9.33
1477 3654846480 2.4 10 7.08
1477 3654865800 1.6 11 7.58
1477 3654876000 0.7 12 8.43
1477 3654926160 0.6 5 3.08
1477 3654935880 0.6 5 3.08
1477 3654944100 0.6 5 3.08
1477 3654955800 0.6 5 3.08
1477 3655015800 0.1 3 1.48
1477 3655031400 0.3 2 0.93
1477 3655043100 0.6 3 1.48
1477 3655062600 0.4 11 7.58
1477 3655090500 1.0 9 6.81
1477 3655123080 1.1 9 6.81
1477 3655132800 1.9 6 4.14
1477 3655150800 1.6 10 7.08
1477 3655187400 0.7 9 6.81
1477 3655219680 0.8 6 4.14
1477 3655229400 0.2 6 4.14
1477 3655236300 0.1 3 1.48
1477 3655269900 0.6 5 3.08
1477 3655281900 1.1 6 4.14
1477 3655289700 0.1 4 2.19
1477 3655308480 0.3 3 1.48
1477 3655363080 0.6 4 2.19
1477 3655375500 0.3 5 3.08
1477 3655392000 1.6 8 6.53
1477 3655402500 1.0 6 4.14
1477 3655441020 0.4 12 8.43
1477 3655459800 0.8 6 4.14
1477 3655470600 1.0 5 3.08
1477 3655494060 0.1 3 1.48
1477 3655532400 0.1 1 0.44
1477 3655546740 0.2 3 1.48
1477 3655566600 0.2 3 1.48
1477 3655581480 0.3 2 0.93
1477 3655612800 0.5 2 0.93
1477 3655642140 0.2 2 0.93
1477 3655645800 0.4 3 1.48
1477 3655656300 0.7 4 2.19
1477 3655670640 0.2 0 0.00
1477 3655700760 0.6 6 4.14
1477 3655713540 0.7 4 2.19
1477 3655724700 0.1 4 2.19
1477 3655755360 0.2 0 0.00
1498 3654469800 0.2 2 0.93
1498 3654486000 0.1 1 0.44
1498 3654498600 0.6 2 0.93
1498 3654520200 0.3 2 0.93
1498 3654536400 0.2 3 1.48
1498 3654568800 0.2 3 1.48
1498 3654580500 0.3 3 1.48
1498 3654595800 0.2 5 3.08
1498 3654605700 0.2 4 2.19
1498 3654655200 0.5 4 2.19
1498 3654668400 0.1 2 0.93
1498 3654684000 0.7 4 2.19
1498 3654699300 0.6 5 3.08
1498 3654709200 0.2 4 2.19
1498 3654745200 1.2 5 3.08
1498 3654756000 0.6 4 2.19
1498 3654781200 0.1 5 3.08
1498 3654799200 0.5 3 1.48
1498 3654838800 0.5 4 2.19
1498 3654849600 0.4 4 2.19
1498 3654860400 0.3 4 2.19
1498 3654871200 0.8 5 3.08
1498 3654882000 0.2 5 3.08
1498 3654932400 0.2 2 0.93
1498 3654939600 0.2 2 0.93
1498 3654946800 0.2 0 0.00
1498 3654954000 0.2 3 1.48
1498 3655015200 0.2 3 1.48
1498 3655033200 0.2 3 1.48
1498 3655044000 0.2 1 0.44
1498 3655054800 0.2 2 0.93
1498 3655087200 0.4 3 1.48
1498 3655108800 0.2 1 0.44
1498 3655119600 0.2 2 0.93
1498 3655130400 0.2 2 0.93
1498 3655141200 0.2 2 0.93
1498 3655175400 0.2 4 2.19
1498 3655184400 0.2 2 0.93
1498 3655195200 0.3 2 0.93
1498 3655213200 0.1 2 0.93
1498 3655227600 0.1 1 0.44
1498 3655261800 0.1 1 0.44
1498 3655276800 0.1 1 0.44
1498 3655305000 0.1 3 1.48
1498 3655316400 0.1 3 1.48
1498 3655350000 0.1 0 0.00
1498 3655362600 0.1 1 0.44
1498 3655375200 0.2 1 0.44
1498 3655388700 0.2 4 2.19
1498 3655400400 0.1 4 2.19
1498 3655450800 0.1 0 0.00
1498 3655458000 0.3 2 0.93
1498 3655481400 0.2 1 0.44
1498 3655486800 0.0 2 0.93
1498 3655521000 0.2 2 0.93
1498 3655537200 0.2 1 0.44
1498 3655544400 0.2 2 0.93
1498 3655555200 0.1 2 0.93
1498 3655573200 0.2 3 1.48
1498 3655609200 0.1 0 0.00
1498 3655620000 0.1 0 0.00
1498 3655645200 0.1 1 0.44
1498 3655645200 0.1 1 0.44
1498 3655656000 0.1 1 0.44
1708 3654132420 0.7 6 4.14
1708 3654144360 0.6 5 3.08
1708 3654157980 0.8 5 3.08
1708 3654171300 0.5 4 2.19
1708 3654185580 0.4 3 1.48
1708 3654226740 0.7 12 8.43
1708 3654243720 0.9 7 5.39
1708 3654271620 1.1 8 6.53
1708 3654282720 0.6 9 6.81
1708 3654493200 2.1 17 13.37
1708 3654503100 2.4 18 14.48
1708 3654518400 0.6 8 6.53
1708 3654525600 0.8 8 6.53
1708 3654536940 1.8 5 3.08
1708 3654563340 0.6 6 4.14
1708 3654600300 0.9 8 6.53
1708 3654610560 0.3 5 3.08
1708 3654627600 0.3 2 0.93
1708 3654661080 0.8 16 12.29
1708 3654680400 1.2 11 7.58
1708 3654705780 0.5 5 3.08
1708 3654708180 0.5 4 2.19
1708 3654739800 0.7 8 6.53
1708 3654748380 0.7 5 3.08
1708 3654760560 1.4 5 3.08
1708 3654777600 0.4 3 1.48
1708 3654798360 0.8 4 2.19
1708 3654834060 0.7 13 9.33
1708 3654847620 0.9 5 3.08
1708 3654873480 1.1 8 6.53
1708 3654877920 0.8 8 6.53
1708 3654936000 0.7 5 3.08
1708 3654943200 0.8 2 0.93
1708 3654950400 0.3 2 0.93
1708 3654972660 0.8 3 1.48
1708 3654975600 0.8 4 2.19
1708 3655021440 1.2 17 13.37
1708 3655032300 1.1 13 9.33
1708 3655046400 0.4 3 1.48
1708 3655055100 0.5 4 2.19
1708 3655059660 0.4 2 0.93
1708 3655094400 2.1 10 7.08
1708 3655108200 0.9 8 6.53
1708 3655122300 1.4 5 3.08
1708 3655130400 1.4 13 9.33
1708 3655148400 0.7 8 6.53
1708 3655176900 1.4 7 5.39
1708 3655195200 2.1 7 5.39
1708 3655209180 0.9 4 2.19
1708 3655227600 0.8 5 3.08
1708 3655232820 1.3 6 4.14
2641 3654573060 0.3 4 2.19
2641 3654587640 0.4 4 2.19
2641 3654603600 0.2 3 1.48
2641 3654618600 0.3 3 1.48
2641 3654628200 0.3 4 2.19
2641 3654660000 0.3 5 3.08
2641 3654673200 0.4 5 3.08
2641 3654714000 0.1 4 2.19
2641 3654747000 0.3 6 4.14
2641 3654768300 0.3 5 3.08
2641 3654772200 0.6 4 2.19
2641 3654777660 1.4 5 3.08
2641 3654797400 0.2 4 2.19
2641 3654833400 0.7 6 4.14
2641 3654847800 0.6 6 4.14
2641 3654865800 0.4 4 2.19
2641 3654889200 0.3 5 3.08
2641 3654924300 0.3 3 1.48
2641 3654943200 0.6 3 1.48
2641 3654977400 0.3 1 0.44
2641 3655017000 0.1 6 4.14
2641 3655028400 0.2 3 1.48
2641 3655042200 0.3 3 1.48
2641 3655053600 0.2 1 0.44
2641 3655091700 0.3 6 4.14
2641 3655114200 0.6 4 2.19
2641 3655114200 0.6 4 2.19
2641 3655135200 0.6 4 2.19
2641 3655145880 0.2 3 1.48
2641 3655177800 0.3 6 4.14
2641 3655189380 0.4 6 4.14
2641 3655192620 0.3 4 2.19
2641 3655211400 0.2 4 2.19
2641 3655226700 0.1 3 1.48
2641 3655243860 0.2 3 1.48
2641 3655263480 0.2 4 2.19
2641 3655305000 0.2 3 1.48
2641 3655350300 0.3 5 3.08
2641 3655365780 0.3 4 2.19
2641 3655373100 0.2 3 1.48
2641 3655440900 0.1 1 0.44
2641 3655452900 0.2 2 0.93
2641 3655467000 0.1 2 0.93
2641 3655489800 0.2 2 0.93
2641 3655628340 0.1 0 0.00
2641 3655635360 0.2 1 0.44
2641 3655639800 0.4 1 0.44
2641 3655652400 0.3 1 0.44
2641 3655662480 0.2 2 0.93
2641 3655696800 0.1 4 2.19
2641 3655707300 0.1 3 1.48
2641 3655717200 0.1 2 0.93
2641 3655722600 0.4 2 0.93
2641 3655731240 0.6 3 1.48
2641 3655738200 0.8 4 2.19
2752 3654573900 0.1 1 0.44
2752 3654588000 0.1 0 0.00
2752 3654597600 0.2 1 0.44
2752 3654608280 0.3 2 0.93
2752 3654623700 0.3 3 1.48
2752 3654660900 0.1 1 0.44
2752 3654675420 0.2 2 0.93
2752 3654687120 0.4 3 1.48
2752 3654695220 0.2 4 2.19
2752 3654706020 0.4 4 2.19
2752 3654748200 0.1 0 0.00
2752 3654761580 0.2 1 0.44
2752 3654774600 0.1 1 0.44
2752 3654789000 0.2 2 0.93
2752 3654794400 0.2 2 0.93
2752 3654833820 0.1 0 0.00
2752 3654846900 0.2 0 0.00
2752 3654859200 0.2 1 0.44
2752 3654869700 0.2 1 0.44
2752 3654884700 0.1 1 0.44
2752 3654924180 0.1 0 0.00
2752 3654924300 0.1 0 0.00
2752 3654934920 0.1 0 0.00
2752 3654947700 0.2 0 0.00
2752 3654961800 0.1 0 0.00
2752 3655011300 0.1 0 0.00
2752 3655022100 0.1 0 0.00
2752 3655032000 0.1 1 0.44
2752 3655042920 0.1 2 0.93
2752 3655053300 0.2 1 0.44
2752 3655092300 0.1 0 0.00
2752 3655104300 0.1 0 0.00
2752 3655114500 0.2 1 0.44
2752 3655127400 0.1 1 0.44
2752 3655136700 0.3 4 2.19
2752 3655178700 0.2 4 2.19
2752 3655192200 0.8 5 3.08
2752 3655203000 0.6 6 4.14
2752 3655211400 0.4 6 4.14
2752 3655224300 0.2 4 2.19
2752 3655265220 0.2 1 0.44
2752 3655280400 0.2 1 0.44
2752 3655287900 0.4 3 1.48
2752 3655300200 0.4 4 2.19
2752 3655310820 0.6 5 3.08
2752 3655348620 0.2 2 0.93
2752 3655366080 0.1 1 0.44
2752 3655375440 0.3 1 0.44
2752 3655386000 0.2 1 0.44
2752 3655439100 0.1 0 0.00
2752 3655454400 0.2 1 0.44
2752 3655464000 0.2 1 0.44
2752 3655473360 0.4 4 2.19
2752 3655482600 0.2 4 2.19
2752 3655525800 0.1 0 0.00
2752 3655543020 0.1 0 0.00
2752 3655548000 0.2 1 0.44
2752 3655560900 0.1 1 0.44
2752 3655572300 0.1 1 0.44
2752 3655610100 0.1 1 0.44
2752 3655624800 0.1 0 0.00
2752 3655643220 0.1 1 0.44
2752 3655650120 0.1 2 0.93
2752 3655657380 0.1 2 0.93
2752 3655691400 0.1 0 0.00
2752 3655711500 0.1 0 0.00
2752 3655721220 0.1 0 0.00
2752 3655732620 0.1 1 0.44
2752 3655743900 0.1 1 0.44
3029 3654482700 0.1 1 0.44
3029 3654504600 0.1 0 0.00
3029 3654513960 0.1 0 0.00
3029 3654538380 0.2 3 1.48
3029 3654573540 0.3 3 1.48
3029 3654593040 0.6 5 3.08
3029 3654621000 0.1 1 0.44
3029 3654626040 0.2 2 0.93
3029 3654656280 0.2 5 3.08
3029 3654674520 0.8 5 3.08
3029 3654688260 0.3 4 2.19
3029 3654703080 0.7 2 0.93
3029 3654711720 0.3 5 3.08
3029 3654743040 0.6 3 1.48
3029 3654763200 2.2 10 7.08
3029 3654776820 0.7 11 7.58
3029 3654791520 1.5 9 6.81
3029 3654797460 0.7 10 7.08
3029 3654829380 0.6 5 3.08
3029 3654849780 1.2 8 6.53
3029 3654871320 1.2 5 3.08
3029 3654877920 0.4 5 3.08
3029 3654923340 0.2 2 0.93
3029 3654936180 0.1 2 0.93
3029 3654947940 0.3 2 0.93
3029 3655007460 0.1 1 0.44
3029 3655023000 0.2 1 0.44
3029 3655041900 0.1 2 0.93
3029 3655087080 0.3 4 2.19
3029 3655125120 0.4 4 2.19
3029 3655137360 1.1 6 4.14
3029 3655143540 0.9 9 6.81
3029 3655178040 0.3 3 1.48
3029 3655188120 0.6 4 2.19
3029 3655207200 0.2 3 1.48
3029 3655218120 0.5 2 0.93
3029 3655228560 0.2 2 0.93
3029 3655283280 0.4 1 0.44
3029 3655293000 0.2 0 0.00
3029 3655320300 0.4 6 4.14
3029 3655370040 0.2 0 0.00
3029 3655382040 0.1 0 0.00
3029 3655397520 0.1 2 0.93
3029 3655405860 0.1 1 0.44
3029 3655432980 0.1 1 0.44
3029 3655454820 0.1 0 0.00
3029 3655468500 0.1 0 0.00
3029 3655480140 0.1 0 0.00
3029 3655491600 0.1 1 0.44
3029 3655527780 0.1 0 0.00
3029 3655541280 0.1 2 0.93
3029 3655548180 0.1 1 0.44
3029 3655617660 0.1 1 0.44
3029 3655625040 0.1 1 0.44
3029 3655638300 0.1 2 0.93
3029 3655653840 0.2 2 0.93
3029 3655664280 0.1 1 0.44
3029 3655694400 0.1 2 0.93
3029 3655712940 0.1 1 0.44
3029 3655721280 0.1 1 0.44
3029 3655739220 0.1 1 0.44
3029 3655746600 0.1 1 0.44
4889 3654399600 0.7 6 4.14
4889 3654414000 0.4 5 3.08
4889 3654424800 0.7 5 3.08
4889 3654437400 0.4 4 2.19
4889 3654457200 0.1 6 4.14
4889 3654478800 0.1 3 1.48
4889 3654513000 0.3 3 1.48
4889 3654537300 0.1 6 4.14
4889 3654572400 0.4 11 7.58
4889 3654590400 0.9 5 3.08
4889 3654604800 0.5 6 4.14
4889 3654626400 1.0 8 6.53
4889 3654655200 0.6 16 12.29
4889 3654671400 0.3 6 4.14
4889 3654684900 0.8 5 3.08
4889 3654701100 0.7 5 3.08
4889 3654713100 1.1 6 4.14
4889 3654743400 1.3 19 15.63
4889 3654756900 2.9 10 7.08
4889 3654758100 0.7 12 8.43
4889 3654772200 0.7 10 7.08
4889 3654786900 2.6 6 4.14
4889 3654830400 1.3 16 12.29
4889 3654844500 1.0 6 4.14
4889 3654864000 1.1 11 7.58
4889 3654878400 0.3 5 3.08
4889 3654887400 1.1 9 6.81
4889 3654919200 0.7 21 18.08
4889 3654930600 0.6 12 8.43
4889 3654944100 1.4 8 6.53
4889 3654957600 1.2 10 7.08
4889 3654973800 0.7 6 4.14
4889 3655010400 1.2 13 9.33
4889 3655018800 0.8 9 6.81
4889 3655033200 2.4 5 3.08
4889 3655049400 1.2 17 13.37
4889 3655060200 1.2 10 7.08
4889 3655074600 0.9 11 7.58
4889 3655090800 0.9 12 8.43
4889 3655143000 1.2 5 3.08
4889 3655151400 1.1 12 8.43
4889 3655179000 0.9 12 8.43
4889 3655190400 0.3 5 3.08
4889 3655203600 0.6 7 5.39
4889 3655214100 1.3 5 3.08
4889 3655228800 1.3 6 4.14
4889 3655261200 1.1 13 9.33
4889 3655288800 0.9 6 4.14
4889 3655297200 1.3 10 7.08
4889 3655308600 2.3 8 6.53
4889 3655319400 1.7 12 8.43
4889 3655348200 1.3 17 13.37
4889 3655362600 0.9 17 13.37
4889 3655377000 0.6 8 6.53
4889 3655387200 1.1 6 4.14
4889 3655401600 0.8 6 4.14
4889 3655441200 1.2 10 7.08
4889 3655457100 1.1 6 4.14
4889 3655476840 1.6 6 4.14
4889 3655487700 1.8 8 6.53
4889 3655507200 1.7 13 9.33
4889 3655524600 1.6 19 15.63
4889 3655537200 1.3 12 8.43
4889 3655561500 1.7 20 16.83
4889 3655578600 1.2 12 8.43
4919 3654567000 0.3 6 4.14
4919 3654567900 0.3 8 6.53
4919 3654588600 0.7 6 4.14
4919 3654624000 0.3 5 3.08
4919 3654656400 0.3 4 2.19
4919 3654674400 0.6 6 4.14
4919 3654684900 1.1 6 4.14
4919 3654695700 0.6 6 4.14
4919 3654708600 0.3 6 4.14
4919 3654740640 0.7 8 6.53
4919 3654745380 0.3 5 3.08
4919 3654759780 1.3 6 4.14
4919 3654772440 0.8 10 7.08
4919 3654783240 1.3 11 7.58
4919 3654793680 0.6 12 8.43
4919 3654843900 0.3 8 6.53
4919 3654847260 1.1 5 3.08
4919 3654861960 0.5 6 4.14
4919 3654870600 0.6 6 4.14
4919 3654920940 0.3 5 3.08
4919 3654947220 1.1 6 4.14
4919 3654953640 1.3 6 4.14
4919 3654968760 0.3 6 4.14
4919 3654999600 0.6 5 3.08
4919 3655025040 1.1 6 4.14
4919 3655033320 0.8 5 3.08
4919 3655044600 0.9 6 4.14
4919 3655058280 0.7 6 4.14
4919 3655087500 0.4 6 4.14
4919 3655098300 0.9 10 7.08
4919 3655105560 0.8 6 4.14
4919 3655121280 0.4 9 6.81
4919 3655127100 0.6 13 9.33
4919 3655173420 0.3 13 9.33
4919 3655188480 1.0 6 4.14
4919 3655207200 0.6 6 4.14
4919 3655214520 0.6 6 4.14
4919 3655613700 1.1 6 4.14
4919 3655625760 1.7 6 4.14
4919 3655639680 0.5 8 6.53
4919 3655648200 0.9 6 4.14
4919 3655656180 0.5 10 7.08
4919 3655693200 0.5 6 4.14
4919 3655713900 1.7 8 6.53
4919 3655725960 0.8 6 4.14
4919 3655732920 0.5 14 10.28
4919 3655747140 1.4 6 4.14
4919 3655777440 0.7 17 13.37
4919 3655798320 1.9 6 4.14
4919 3655811460 1.1 10 7.08
4919 3655820700 0.8 7 5.39
4919 3655831320 0.1 9 6.81
4919 3655886100 0.3 4 2.19
4919 3655897320 0.4 5 3.08
4919 3655906200 0.7 5 3.08
4919 3655914660 0.3 6 4.14
4919 3655956000 0.2 5 3.08
4919 3655971120 0.6 6 4.14
4919 3655985580 0.7 5 3.08
4919 3655991040 0.7 6 4.14
4919 3656001240 0.4 5 3.08
4919 3656040420 0.2 5 3.08
4919 3656055600 0.7 5 3.08
4919 3656071260 0.6 6 4.14
4919 3656081340 0.7 6 4.14
4919 3656093220 0.3 15 11.27
4919 3656126160 0.3 4 2.19
4919 3656139480 0.4 5 3.08
4919 3656156580 0.6 5 3.08
4919 3656162640 0.3 5 3.08
4919 3656176380 0.2 5 3.08
4919 3656210520 0.6 5 3.08
4919 3656229840 0.6 6 4.14
4919 3656243940 0.8 6 4.14
4919 3656251620 0.7 6 4.14
4919 3656260980 0.3 11 7.58
5114 3654315120 0.2 2 0.93
5114 3654327780 0.3 3 1.48
5114 3654341820 0.2 2 0.93
5114 3654355020 0.3 1 0.44
5114 3654363360 0.4 1 0.44
5114 3654401940 0.1 1 0.44
5114 3654415740 0.3 3 1.48
5114 3654423060 0.2 4 2.19
5114 3654436140 0.3 4 2.19
5114 3654451500 0.7 4 2.19
5114 3654483780 0.1 3 1.48
5114 3654493140 0.3 4 2.19
5114 3654510300 0.3 3 1.48
5114 3654525000 0.2 3 1.48
5114 3654537420 0.3 3 1.48
5114 3654568500 0.1 6 4.14
5114 3654577920 0.3 5 3.08
5114 3654593340 0.2 5 3.08
5114 3654612360 1.0 10 7.08
5114 3654623100 0.9 9 6.81
5114 3654836220 0.7 9 6.81
5114 3654846240 0.6 6 4.14
5114 3654863460 0.4 5 3.08
5114 3654885360 1.1 4 2.19
5114 3654924300 0.2 3 1.48
5114 3654936060 0.4 4 2.19
5114 3654944700 0.8 4 2.19
5114 3654956400 1.2 5 3.08
5114 3655007760 0.1 4 2.19
5114 3655019220 0.5 4 2.19
5114 3655030200 0.9 4 2.19
5114 3655041780 0.5 3 1.48
5114 3655053600 0.2 1 0.44
5114 3655088700 0.3 2 0.93
5114 3655100400 0.7 3 1.48
5114 3655114200 0.1 2 0.93
5114 3655128300 0.4 2 0.93
5114 3655141860 0.2 2 0.93
5114 3655173180 0.2 3 1.48
5114 3655187100 0.6 4 2.19
5114 3655203120 0.2 4 2.19
5114 3655216680 0.4 4 2.19
5114 3655230300 0.6 2 0.93
5114 3655259400 0.3 3 1.48
5114 3655275480 0.3 3 1.48
5114 3655291800 0.1 2 0.93
5114 3655305540 0.2 1 0.44
5114 3655315800 0.1 2 0.93
5114 3655348500 0.2 4 2.19
5114 3655362000 0.3 4 2.19
5114 3655383900 0.2 2 0.93
5114 3655407000 0.1 2 0.93
5336 3654339960 2.6 11 7.58
5336 3654355080 4.7 22 19.37
5336 3654366180 2.8 25 23.49
5336 3654404400 2.1 24 22.07
5336 3654411960 0.9 21 18.08
5336 3654425100 2.0 25 23.49
5336 3654437160 4.1 30 31.17
5336 3654492360 1.2 21 18.08
5336 3654502380 0.8 22 19.37
5336 3654528600 2.9 24 22.07
5336 3654538080 3.7 21 18.08
5336 3654576300 1.6 24 22.07
5336 3654581280 2.4 21 18.08
5336 3654596820 2.8 20 16.83
5336 3654612300 2.0 15 11.27
5336 3654663900 1.6 14 10.28
5336 3654674760 1.1 14 10.28
5336 3654681960 1.6 14 10.28
5336 3654697680 4.2 25 23.49
5336 3654706440 5.7 30 31.17
5336 3654752640 1.3 35 35.26
5336 3654759780 1.0 35 35.26
5336 3654773580 2.8 25 23.49
5336 3654786540 2.5 31 32.83
5336 3654794700 4.1 35 35.26
5336 3654837120 2.9 31 32.83
5336 3654849540 2.2 35 35.26
5336 3654855600 3.3 35 35.26
5336 3654869160 4.8 32 34.34
5336 3654884160 3.4 35 35.26
5336 3654926400 4.3 35 35.26
5336 3654937380 2.5 35 35.26
5336 3654946020 3.6 35 35.26
5336 3654955320 4.6 35 35.26
5336 3654977280 2.0 35 35.26
5336 3655006860 2.1 35 35.26
5336 3655016700 3.1 35 35.26
5336 3655037580 2.5 20 16.83
5336 3655048500 3.1 22 19.37
5336 3655057500 1.6 21 18.08
5336 3655094640 1.8 10 7.08
5336 3655108200 2.1 12 8.43
5336 3655117620 1.2 14 10.28
5336 3655133880 2.2 13 9.33
5336 3655144740 1.6 17 13.37
5336 3655179480 1.4 20 16.83
5336 3655195320 1.9 19 15.63
5336 3655206000 1.8 22 19.37
5336 3655229760 1.1 20 16.83
5336 3655268700 1.2 18 14.48
5336 3655289700 3.2 17 13.37
5336 3655320900 2.2 26 24.94
5336 3655357920 1.8 21 18.08
5336 3655364940 1.3 35 35.26
5336 3655376820 2.1 25 23.49
5336 3655394340 0.9 23 20.70
5336 3655405800 2.1 30 31.17
5336 3655439520 1.9 23 20.70
5336 3655456320 2.2 21 18.08
5336 3655467720 2.1 20 16.83
5336 3655479960 2.4 20 16.83
5336 3655494240 1.4 20 16.83
6054 3654313200 0.1 0 0.00
6054 3654327600 0.1 0 0.00
6054 3654342000 0.2 1 0.44
6054 3654349200 0.1 1 0.44
6054 3654360000 0.2 0 0.00
6054 3654403200 0.2 4 2.19
6054 3654414000 0.2 2 0.93
6054 3654428400 0.2 3 1.48
6054 3654439200 0.2 2 0.93
6054 3654446400 0.2 2 0.93
6054 3654486000 0.3 5 3.08
6054 3654503100 0.4 4 2.19
6054 3654513000 0.2 4 2.19
6054 3654522000 0.3 4 2.19
6054 3654536400 0.3 4 2.19
6054 3654572400 0.3 8 6.53
6054 3654586800 0.3 5 3.08
6054 3654603000 0.2 4 2.19
6054 3654608400 0.3 5 3.08
6054 3654619200 0.2 4 2.19
6054 3654658800 0.3 8 6.53
6054 3654674100 0.6 6 4.14
6054 3654684900 0.4 5 3.08
6054 3654695400 0.5 5 3.08
6054 3654704700 0.2 2 0.93
6054 3654743400 0.6 11 7.58
6054 3654759900 0.4 6 4.14
6054 3654774000 0.4 4 2.19
6054 3654782400 0.6 5 3.08
6054 3654795000 1.2 10 7.08
6054 3654828000 0.6 11 7.58
6054 3654846900 0.7 6 4.14
6054 3654856800 0.3 5 3.08
6054 3654873000 0.3 4 2.19
6054 3654884700 0.6 4 2.19
6054 3654918000 0.6 13 9.33
6054 3654936000 1.2 10 7.08
6054 3654943200 0.5 11 7.58
6054 3654958800 1.4 11 7.58
6054 3654968400 0.8 9 6.81
6054 3655008000 0.2 9 6.81
6054 3655020000 0.4 5 3.08
6054 3655034400 0.7 4 2.19
6054 3655052100 0.2 5 3.08
6054 3655089000 0.3 6 4.14
6054 3655107900 0.4 4 2.19
6054 3655117200 0.4 4 2.19
6054 3655131600 0.3 5 3.08
6054 3655141200 1.1 5 3.08
6054 3655174800 0.4 6 4.14
6054 3655195200 0.6 7 5.39
6054 3655204800 0.5 5 3.08
6054 3655213200 0.8 5 3.08
6054 3655222200 0.5 5 3.08
6054 3655260000 0.6 13 9.33
6054 3655278900 0.4 6 4.14
6054 3655290600 0.4 5 3.08
6054 3655302000 0.8 7 5.39
6054 3655314000 0.4 5 3.08
6054 3655350000 0.4 16 12.29
6054 3655372500 0.4 5 3.08
6054 3655382400 0.2 4 2.19
6054 3655391400 0.4 3 1.48
6054 3655397700 0.2 3 1.48
6054 3655434600 0.2 10 7.08
6054 3655452000 0.4 4 2.19
6054 3655465200 0.4 3 1.48
6054 3655475100 0.7 6 4.14
6054 3655486800 0.6 4 2.19
6435 3654586800 0.1 0 0.00
6435 3654598500 0.1 0 0.00
6435 3654610200 0.1 0 0.00
6435 3654618300 0.3 0 0.00
6435 3654626400 0.3 1 0.44
6435 3654757800 0.3 1 0.44
6435 3654768600 0.2 0 0.00
6435 3654786600 0.1 0 0.00
6435 3654794700 0.8 2 0.93
6435 3654805500 0.8 4 2.19
6435 3655024200 0.4 0 0.00
6435 3655038600 0.9 2 0.93
6435 3655045800 0.6 4 2.19
6435 3655053000 0.6 1 0.44
6435 3655193400 0.2 4 2.19
6435 3655204200 0.3 2 0.93
6435 3655215000 0.6 4 2.19
6435 3655222200 0.2 3 1.48
6435 3655229400 0.3 1 0.44
6435 3655445400 0.1 0 0.00
6435 3655456200 0.2 1 0.44
6435 3655464300 0.2 1 0.44
6435 3655485900 0.2 3 1.48
6435 3655493100 0.2 2 0.93
6435 3655536300 0.3 3 1.48
6435 3655548000 0.3 3 1.48
6435 3655555200 0.7 3 1.48
6435 3655573200 0.6 5 3.08
6435 3655581300 0.5 5 3.08
6435 3655623600 0.3 3 1.48
6435 3655644300 0.1 3 1.48
6435 3655658700 0.2 2 0.93
6435 3655664100 0.2 1 0.44
6435 3655670100 0.3 2 0.93
6435 3655713600 0.3 5 3.08
6435 3655720800 0.4 5 3.08
6435 3655728900 0.2 4 2.19
6435 3655737000 0.2 3 1.48
6435 3655751400 0.4 3 1.48
6435 3655800000 0.4 6 4.14
6435 3655809900 0.3 5 3.08
6435 3655820700 0.2 3 1.48
6435 3655834200 0.4 3 1.48
6435 3656406600 0.1 0 0.00
6435 3656415600 0.1 2 0.93
6435 3656428200 0.5 3 1.48
6435 3656437200 0.1 3 1.48
6435 3656446200 0.2 2 0.93
6435 3656485800 0.4 3 1.48
6435 3656493900 0.3 3 1.48
6435 3656500200 0.8 4 2.19
6435 3656514600 0.2 2 0.93
6435 3656524500 0.4 3 1.48
6435 3656573100 0.2 2 0.93
6435 3656581200 0.2 1 0.44
6435 3656601000 0.2 0 0.00
6435 3656611800 0.6 3 1.48
6435 3656619900 0.7 4 2.19
6435 3656746800 0.4 2 0.93
6435 3656759400 0.2 3 1.48
6435 3656771100 1.1 4 2.19
6435 3656777400 0.9 5 3.08
6435 3656784600 0.4 5 3.08
6435 3656836800 1.2 4 2.19
6435 3656844000 0.6 4 2.19
6435 3656862000 0.4 8 6.53
6435 3656871000 0.8 3 1.48
6435 3656877300 0.8 4 2.19
7610 3654580500 0.3 4 2.19
7610 3654595140 0.4 5 3.08
7610 3654608280 0.6 9 6.81
7610 3654615600 0.6 9 6.81
7610 3654622860 0.9 6 4.14
7610 3654666480 0.2 3 1.48
7610 3654675420 0.6 1 0.44
7610 3654689220 0.7 3 1.48
7610 3654698340 0.8 5 3.08
7610 3654707460 0.6 4 2.19
7610 3654747480 0.4 5 3.08
7610 3654756180 0.6 4 2.19
7610 3654777480 1.1 10 7.08
7610 3654788940 1.1 11 7.58
7610 3655008900 0.1 3 1.48
7610 3655021020 0.2 4 2.19
7610 3655036140 0.2 4 2.19
7610 3655046280 0.2 4 2.19
7610 3655053660 0.3 4 2.19
7610 3655102260 0.5 3 1.48
7610 3655115700 1.3 5 3.08
7610 3655128420 2.1 8 6.53
7610 3655136220 0.8 6 4.14
7610 3655144020 1.3 6 4.14
7610 3655187100 0.7 3 1.48
7610 3655198800 1.0 4 2.19
7610 3655217400 0.5 6 4.14
7610 3655228380 0.8 4 2.19
7610 3655233660 0.6 4 2.19
7610 3655271820 0.6 3 1.48
7610 3655300020 1.2 8 6.53
7610 3655314900 0.4 6 4.14
7610 3655322040 0.4 6 4.14
7610 3655324740 0.3 5 3.08
7610 3655354080 0.5 2 0.93
7610 3655366860 0.8 4 2.19
7610 3655387200 0.7 6 4.14
7610 3655393740 0.2 10 7.08
7610 3655408140 0.2 14 10.28
7610 3655437480 0.8 4 2.19
7610 3655455540 3.0 6 4.14
7610 3655473720 0.8 14 10.28
7610 3655488900 0.3 9 6.81
7610 3655494600 0.3 6 4.14
7610 3655531080 0.8 6 4.14
7610 3655542540 0.8 5 3.08
7610 3655557000 1.7 5 3.08
7610 3655569720 0.4 6 4.14
7610 3655580580 0.4 8 6.53
7610 3655791660 0.4 16 12.29
7610 3655798860 0.4 16 12.29
7610 3655813260 1.3 7 5.39
7610 3655820700 1.1 6 4.14
7610 3655824660 1.1 6 4.14
7610 3655873980 0.6 3 1.48
7610 3655886880 1.2 3 1.48
7610 3655895940 1.3 4 2.19
7610 3655907340 1.2 12 8.43
7610 3655920720 2.2 13 9.33
7610 3656048460 0.6 1 0.44
7610 3656057400 0.8 4 2.19
7610 3656065680 0.9 5 3.08
7610 3656079060 2.4 18 14.48
7610 3656086260 0.9 17 13.37
7610 3656131500 0.8 7 5.39
7610 3656140200 0.9 5 3.08
7610 3656146140 0.9 5 3.08
7610 3656160420 1.1 6 4.14
7610 3656169000 0.7 5 3.08
7688 3654316800 0.2 4 2.19
7688 3654330000 0.4 4 2.19
7688 3654338400 0.3 4 2.19
7688 3654349200 0.6 4 2.19
7688 3654363600 0.6 5 3.08
7688 3654402420 0.4 6 4.14
7688 3654414600 0.2 3 1.48
7688 3654421800 0.2 3 1.48
7688 3654436800 1.0 6 4.14
7688 3654454500 0.3 6 4.14
7688 3654489000 0.2 6 4.14
7688 3654504600 0.5 4 2.19
7688 3654514800 0.6 5 3.08
7688 3654525000 0.5 5 3.08
7688 3654537600 0.4 10 7.08
7688 3654574800 0.4 7 5.39
7688 3654593400 0.7 5 3.08
7688 3654603900 0.3 4 2.19
7688 3654615000 0.2 4 2.19
7688 3654662040 0.1 2 0.93
7688 3654679800 0.3 3 1.48
7688 3654690900 0.3 1 0.44
7688 3654700800 0.3 4 2.19
7688 3654713880 0.8 5 3.08
7688 3654745800 0.2 6 4.14
7688 3654758400 0.4 4 2.19
7688 3654772200 0.7 5 3.08
7688 3654780300 0.2 5 3.08
7688 3654800700 0.4 5 3.08
7688 3654924780 0.1 3 1.48
7688 3654941100 0.3 2 0.93
7688 3654950100 1.0 2 0.93
7688 3654958920 0.4 6 4.14
7688 3655013880 0.1 1 0.44
7688 3655021200 0.2 3 1.48
7688 3655029300 0.3 2 0.93
7688 3655041300 0.4 3 1.48
7688 3655054200 0.2 3 1.48
7688 3655095600 0.2 1 0.44
7688 3655105200 0.2 2 0.93
7688 3655125540 0.2 5 3.08
7688 3655134600 0.8 4 2.19
7688 3655166400 0.3 2 0.93
7688 3655192620 0.4 3 1.48
7688 3655200000 0.3 4 2.19
7688 3655214100 0.6 4 2.19
7688 3655260000 0.5 5 3.08
7688 3655277400 0.2 2 0.93
7688 3655289400 0.8 3 1.48
7688 3655299000 0.8 6 4.14
7688 3655323300 0.2 6 4.14
7688 3655348200 0.4 4 2.19
7688 3655362600 0.5 5 3.08
7688 3655369800 0.6 4 2.19
7688 3655384740 0.4 3 1.48
7688 3655394400 0.6 5 3.08
7688 3655434600 0.2 1 0.44
7688 3655440000 0.3 16 12.29
7688 3655450800 0.2 6 4.14
7688 3655467600 0.5 4 2.19
8594 3654419280 0.2 1 0.44
8594 3654428040 0.2 1 0.44
8594 3654447300 0.1 2 0.93
8594 3654828000 0.0 0 0.00
8594 3654846960 0.2 1 0.44
8594 3654856800 0.2 1 0.44
8594 3654867600 0.2 2 0.93
8594 3654882000 0.3 2 0.93
8594 3655087200 0.2 1 0.44
8594 3655101600 0.2 1 0.44
8594 3655119600 0.3 2 0.93
8594 3655132200 0.4 3 1.48
8594 3655141200 0.4 3 1.48
8594 3655173600 0.1 0 0.00
8594 3655188000 0.1 1 0.44
8594 3655200600 0.5 4 2.19
8594 3655215000 0.2 3 1.48
8594 3655221900 0.3 3 1.48
8594 3655260000 0.2 3 1.48
8594 3655274400 0.4 3 1.48
8594 3655292400 0.4 4 2.19
8594 3655299600 0.5 4 2.19
8594 3655310400 0.5 4 2.19
8594 3655350000 0.2 2 0.93
8594 3655360800 0.3 2 0.93
8594 3655369800 0.3 5 3.08
8594 3655386000 0.2 5 3.08
8594 3655400400 0.2 5 3.08
8594 3655447200 0.7 4 2.19
8594 3655465200 0.7 5 3.08
8594 3655474200 0.6 6 4.14
8594 3655485000 0.4 5 3.08
8594 3655519200 0.2 5 3.08
8594 3655533600 0.2 5 3.08
8594 3655548000 0.3 5 3.08
8594 3655692000 0.4 6 4.14
8594 3655706400 0.2 5 3.08
8594 3655717200 0.6 5 3.08
8594 3655735200 0.6 5 3.08
8594 3655749600 0.3 2 0.93
8594 3655777500 0.1 2 0.93
8594 3655792800 0.2 1 0.44
8594 3655801800 0.1 2 0.93
8594 3655821600 0.3 3 1.48
8594 3655834200 0.2 4 2.19
8594 3655879200 0.4 4 2.19
8594 3655895400 0.6 4 2.19
8594 3655907100 0.7 9 6.81
8594 3655917000 0.4 8 6.53
8594 3655951200 0.1 3 1.48
8594 3655965600 0.1 2 0.93
8594 3655980000 0.2 3 1.48
8594 3655990800 0.4 4 2.19
8594 3656004000 0.2 2 0.93
8594 3656037600 0.2 2 0.93
8594 3656052900 0.4 4 2.19
8594 3656067900 0.9 5 3.08
8594 3656079000 0.7 8 6.53
8594 3656092500 0.3 3 1.48
8594 3656124000 0.1 0 0.00
8594 3656153100 0.2 2 0.93
8594 3656163600 0.3 3 1.48
8594 3656178000 0.6 4 2.19
8635 3655192560 1.7 17 13.37
8635 3655203600 1.0 18 14.48
8635 3655218300 2.0 11 7.58
8635 3655224900 1.7 8 6.53
8635 3655265160 1.3 16 12.29
8635 3655279200 1.4 10 7.08
8635 3655289700 0.7 6 4.14
8635 3655300800 1.6 10 7.08
8635 3655318620 1.0 6 4.14
8635 3655346400 1.0 11 7.58
8635 3655371600 1.1 12 8.43
8635 3655379700 0.5 6 4.14
8635 3655388100 0.7 7 5.39
8635 3655397700 0.8 8 6.53
8635 3655451700 0.6 5 3.08
8635 3655461900 0.5 7 5.39
8635 3655474800 0.7 8 6.53
8635 3655485000 0.8 10 7.08
8635 3655529100 0.6 7 5.39
8635 3655538400 0.7 8 6.53
8635 3655548900 0.4 4 2.19
8635 3655560600 0.6 8 6.53
8635 3655570200 0.7 7 5.39
8635 3655617300 0.6 7 5.39
8635 3655627800 0.8 7 5.39
8635 3655636200 0.5 6 4.14
8635 3655648800 0.6 8 6.53
8635 3655657500 0.6 7 5.39
8635 3655697400 0.7 7 5.39
8635 3655712700 0.9 10 7.08
8635 3655722600 0.6 7 5.39
8635 3655733400 0.6 7 5.39
8635 3655746300 0.8 8 6.53
8635 3655783200 0.7 8 6.53
8635 3655800240 0.6 7 5.39
8635 3655807800 0.7 7 5.39
8635 3655820700 0.8 10 7.08
8635 3655828800 0.8 9 6.81
8635 3655869060 0.6 7 5.39
8635 3655887600 0.8 6 4.14
8635 3655897200 0.6 6 4.14
8635 3655905300 0.7 8 6.53
8635 3655917600 0.8 6 4.14
8635 3655956000 0.7 8 6.53
8635 3655973400 0.7 7 5.39
8635 3655983000 0.7 7 5.39
8635 3655993800 0.9 8 6.53
8635 3656008980 0.7 8 6.53
8635 3656062800 1.0 8 6.53
8635 3656070300 0.5 8 6.53
8635 3656098500 0.5 9 6.81
8635 3656138400 0.6 7 5.39
8635 3656151000 0.8 7 5.39
8635 3656160300 0.6 7 5.39
8635 3656173200 0.7 10 7.08
8635 3656184300 1.1 8 6.53
8635 3656221740 0.5 8 6.53
8635 3656230800 0.7 7 5.39
8635 3656240400 0.7 7 5.39
8635 3656256600 2.0 9 6.81
8635 3656265060 1.2 16 12.29
8635 3656304300 0.6 14 10.28
8635 3656318100 0.4 9 6.81
8635 3656325900 0.8 7 5.39
8635 3656338200 1.4 10 7.08
8635 3656349000 0.7 8 6.53
8635 3656387400 0.6 10 7.08
8635 3656405880 0.6 6 4.14
8635 3656414820 0.3 6 4.14
8635 3656428200 1.2 6 4.14
8635 3656441760 0.5 12 8.43
8635 3656474040 0.8 14 10.28
8635 3656491800 1.1 12 8.43
8635 3656499840 0.4 10 7.08
8635 3656511540 0.7 7 5.39
9804 3654318960 0.1 0 0.00
9804 3654336480 0.2 0 0.00
9804 3654348360 0.0 0 0.00
9804 3654357780 0.0 0 0.00
9804 3654368160 0.1 0 0.00
9804 3654486780 0.0 0 0.00
9804 3654502680 0.1 0 0.00
9804 3654512940 0.1 0 0.00
9804 3654526440 0.0 0 0.00
9804 3654543240 0.1 0 0.00
9804 3654573060 0.1 0 0.00
9804 3654593820 0.1 0 0.00
9804 3654603540 0.1 0 0.00
9804 3654619320 0.1 2 0.93
9804 3654627120 0.1 1 0.44
9804 3655413420 0.0 2 0.93
9804 3655424100 0.0 0 0.00
9804 3655436580 0.0 1 0.44
9804 3655482120 0.0 3 1.48
9804 3655491180 0.0 2 0.93
9804 3655528980 0.1 1 0.44
9804 3655555800 0.1 1 0.44
9804 3655561080 0.0 0 0.00
9804 3655579320 0.0 1 0.44
9804 3655610340 0.0 1 0.44
9804 3655614000 0.0 1 0.44
9804 3655626060 0.0 1 0.44
9804 3655698720 0.1 1 0.44
9804 3655723980 0.1 1 0.44
9804 3655737180 0.1 1 0.44
9804 3655746120 0.1 2 0.93
9804 3655781520 0.0 1 0.44
9804 3655795140 0.0 2 0.93
9804 3655806540 0.1 0 0.00
9804 3655815960 0.1 1 0.44
9804 3655867800 0.1 1 0.44
9804 3655879980 0.1 1 0.44
9804 3655895340 0.1 1 0.44
9804 3655911960 0.0 2 0.93
9804 3655919520 0.0 1 0.44
9804 3655954260 0.1 0 0.00
9804 3655971480 0.0 0 0.00
9804 3655989000 0.1 1 0.44
9804 3656381880 0.1 1 0.44
9804 3656389440 0.1 1 0.44
9804 3656405880 0.1 2 0.93
9804 3656416680 0.0 1 0.44
9804 3656562060 0.1 0 0.00
9804 3656573940 0.1 0 0.00
9804 3656588220 0.1 1 0.44
9804 3656593860 0.1 0 0.00
9804 3656655420 0.0 0 0.00
9804 3656669880 0.1 0 0.00
9804 3656685360 0.0 3 1.48
9804 3656694300 0.0 0 0.00
9804 3656732280 0.0 2 0.93
9804 3656748240 0.0 1 0.44
9804 3656763780 0.1 1 0.44
9804 3656782200 0.0 3 1.48
9804 3656798820 0.0 0 0.00
9804 3656834400 0.0 0 0.00
9804 3656858160 0.0 0 0.00
9804 3656873700 0.0 2 0.93
